# Supplementary material for: Study on Physicochemical Properties, Antioxidant Activity and Flavor Quality in the Fermentation of a Plant-Based Beverage by Different Lactic Acid Bacteria
Source: Foods. 2025 Nov 2;14(21):3761. doi: 10.3390/foods14213761 (PMC12608928; doi:10.3390/foods14213761)
Supplement: Supplementary file 1 [file foods-14-03761-s001.zip]

Archive with 1 entries (1 files):
- foods-3927429-supplementary.pdf
